# Supplementary material for: Identification of breast cancer recurrence risk factors based on functional pathways in tumor and normal tissues
Source: Oncotarget. 2016 Aug 23;8(13):20679–94. doi: 10.18632/oncotarget.11557 (PMC5400536; doi:10.18632/oncotarget.11557)
Supplement: Supplementary file 6 [file oncotarget-08-20679-s006.xlsx]

## Sheet: Sheet1
Significantly enriched hallmarks by risk-associated genes expressed in tumor tissue,normal tissue and integrated both tissues
tumor+normal
Hallmarker	P_value	Gene
Evading Apoptosis	0.0160495	MAPK8	IL6	PLK3
Evading Immune Detection	1
Genome Instability and Mutation	0.241022	HSPA1A
Insensitivity to Antigrowth Signals	8.22326e-07	MAPK14	MAP2K4	PRKG1	PRKG2	STAT2	ITPKA	IL1A	IL6	MAP2K1	MRC1	PTGS2
Limitless Replicative Potential	0.0405393	MAP2K1
Reprogramming Energy Metabolism	0.143003	PTGS2
Self Sufficiency in Growth Signals	5.66951e-05	MAPK14	MAP2K4	PRKG1	PRKG2	STAT2	ITPKA	IL6	MAP2K1	MRC1
Sustained Angiogenesis	0.0202338	IL1A	IL6
Tissue Invasion and Metastasis	0.563994	MAP2K1
Tumor Promoting Inflammation	1
tumor
Hallmarker	P_value	Gene
Evading Apoptosis	0.256255	MAPK8
Evading Immune Detection	1
Genome Instability and Mutation	1
Insensitivity to Antigrowth Signals	0.00029392	MAPK14	MAP2K4	PRKG1	PRKG2	STAT2	ITPKA
Limitless Replicative Potential	1
Reprogramming Energy Metabolism	1
Self Sufficiency in Growth Signals	0.000311351	MAPK14	MAP2K4	PRKG1	PRKG2	STAT2	ITPKA
Sustained Angiogenesis	1
Tissue Invasion and Metastasis	1
Tumor Promoting Inflammation	1
normal
Hallmarker	P_value	Gene
Evading Apoptosis	0.0235824	IL6	PLK3
Evading Immune Detection	1
Genome Instability and Mutation	0.117069	HSPA1A
Insensitivity to Antigrowth Signals	0.000907576	IL1A	IL6	MAP2K1	MRC1	PTGS2
Limitless Replicative Potential	0.0185102	MAP2K1
Reprogramming Energy Metabolism	0.0672996	PTGS2
Self Sufficiency in Growth Signals	0.0469996	IL6	MAP2K1	MRC1
Sustained Angiogenesis	0.00428364	IL1A	IL6
Tissue Invasion and Metastasis	0.312549	MAP2K1
Tumor Promoting Inflammation	1
